# Supplementary material for: In Vitro Activity of Robenidine Analogues NCL259 and NCL265 against Gram-Negative Pathogens
Source: Antibiotics (Basel). 2022 Sep 23;11(10):1301. doi: 10.3390/antibiotics11101301 (PMC9598656; doi:10.3390/antibiotics11101301)
Supplement: Supplementary file 1 [file antibiotics-11-01301-s001.zip]

Archive with 1 entries (1 files):
- antibiotics-1921122-supplementary.pdf
